# Supplementary material for: Validation of a markerless motion capture app for automated scoring of sit-to-stand, timed up and go, and short physical performance battery tests in adults with chronic disease
Source: PLOS Digit Health. 2026 Jan 6;5(1):e0001172. doi: 10.1371/journal.pdig.0001172 (PMC12773808; doi:10.1371/journal.pdig.0001172)
Supplement: S1 Dataset — (ZIP) [file pdig.0001172.s002.zip]

Archive with 10 entries (9 files):
- S1 Dataset/
- S1 Dataset/5ChairStand_perSub.csv
- S1 Dataset/GaitSpeed_perSub.csv
- S1 Dataset/SBS_perSub.csv
- S1 Dataset/SemiTandem_perSub.csv
- S1 Dataset/SPPBTotalScore_perSub.csv
- S1 Dataset/STS_perSub.csv
- S1 Dataset/Tandem_NoHandSupport_perSub.csv
- S1 Dataset/Tandem_perSub.csv
- S1 Dataset/TUG_perSub.csv
