# Supplementary material for: Validation of a markerless motion capture app for automated scoring of sit-to-stand, timed up and go, and short physical performance battery tests in adults with chronic disease
Source: PLOS Digit Health. 2026 Jan 6;5(1):e0001172. doi: 10.1371/journal.pdig.0001172 (PMC12773808; doi:10.1371/journal.pdig.0001172)
Supplement: S1 Dataset — (ZIP) [file pdig.0001172.s002.zip › S1 Dataset/5ChairStand_perSub.csv]

StudyID	CEPDuration (time (seconds) to complete 5 chair stands)	MMCDuration (time (seconds) to complete 5 chair stands)
1	7.3	7.971160889
2	8.5	8.638046265
3	4.1	4.6692276
4	5.9	6.403572083
5	6.9	7.404182434
6	6.7	7.0704422
7	10	10.6394043
8	18.1	18.01009369
9	6.01	7.003929138
10	9.9	10.80590057
11	10.7	11.10639191
12	16.1	16.80935669
13	7.2	7.404167175
14	9.56	9.338562012
15	11.29	11.40651703
16	9.8	10.60437775
17	5.8	5.669944763
18	8.7	8.138710022
19	11.2	11.70657349
20	8.3	8.803955078
21	7.39	7.737571716
22	10.4	10.43909454
24	6.96	7.369621277
25	6.84	7.07043457
26	16.5	16.67573547
27	6.95	7.177101135
28	6.6	7.068229675
29	14.4	14.37494659
30	9.9	10.17093658
31	10.1	10.50589752
32	7.6	8.066665649
34	9.6	10.87269592
36	11.2	11.43984985
37	14.74	15.08226776
38	7.7	8.772674561
40	11.2	10.77441406
41	9.03	9.573432922
42	10	10.03883362
43	6.39	6.736183167
44	8.8	9.404716492
45	9.5	9.638587952
47	10.12	10.3041687
48	9.3	9.305328369
50	7.9	8.503677368
51	9.6	9.805435181
52	10.6	10.94017792
53	11.51	11.47384644
55	11.7	12.27354431
56	8.9	8.73815918
59	6.1	6.17098999
61	15.28	15.23957825
63	6.4	6.670463562
64	15.6	15.90894318
65	12.53	12.63874817
66	23.4	22.74195099
67	4.6	5.3021698
69	12.8	12.9744873
71	13.2	13.30742645
72	21	20.878685
73	10.72	10.97123718
74	9.1	9.735336304
75	11.04	11.27113342
76	10.27	10.70256805
77	8.25	8.370201111
78	7.6	8.071144104
79	9.6	9.805595398
81	8.8	9.071807861
82	7.82	7.967971802
83	11.6	11.5713501
84	16.71	16.60505676
85	11.8	11.9401474
86	8.6	8.904998779
88	14.8	15.00837708
89	5.75	5.136253357
90	10.4	10.73958588
92	10.31	10.1723938
93	19.41	19.31095123
94	8.98	9.238693237
95	8.7	9.138450623
96	16.47	17.44022369
97	13.2	13.77458954
98	15.06	15.10571289
99	9.3	9.505935669
101	8.68	8.770217896
102	17.41	17.40998077
103	5.9	4.936065674
104	9.99	10.17064667
106	10.9	10.83760834
107	7.8	7.47088623
109	10.6	10.5707016
110	13.9	14.20788574
111	16.9	17.54322052
112	14.8	14.97304535
113	10.81	10.97009277
114	11.3	11.37104797
115	6.8	6.837364197
117	5.55	5.769966125
118	19.7	19.34455872
120	6.8	7.133415222
122	20.04	20.31168365
124	10.3	10.73959351
125	9	9.338645935
126	12.8	12.74054718
127	7.23	7.369735718
129	9.96	10.1056366
131	12.25	12.20691681
132	17.64	15.87567902
133	9.7	10.10569763
134	11.6	11.70658112
135	17.36	17.17471313
136	8.28	8.504798889
139	9.89	10.0390625
140	8.9	8.738380432
141	7.1	7.504997253
144	21.14	21.31518555
145	8.3	8.738380432
146	13.04	13.53827667
147	11.6	11.83998108
148	8.8	8.936653137
149	12.37	12.44034576
151	18.58	18.40746307
152	6.2	6.337654114
153	12.88	13.04057312
154	8.52	8.905067444
155	14.41	14.84177399
157	10.1	10.47263336
158	8.67	9.070198059
159	10	10.40600586
165	7.98	8.004501343
166	8.47	9.065757751
169	11.4	11.33969879
170	11.84	12.57499695
171	10.64	10.80395508
173	4.4	4.868133545
174	9.37	9.505401611
175	11.4	11.8399353
178	22.1	22.07541656
179	13.36	13.4383316
181	10.3	10.70591736
182	11.7	11.97341156
183	7.46	7.769714355
184	10.8	11.10629272
185	9.6	9.87223053
186	5.64	5.971115112
190	8.3	8.504844666
192	11.2	11.37361145
193	11.9	11.67329407
194	8.3	9.005073547
195	8.1	8.871650696
197	16.9	17.2743988
198	14.58	14.73891449
199	13.1	13.30808258
201	13.5	14.04130554
202	24.86	24.47702789
204	20.65	19.77412415
206	11.06	11.27131653
208	8.88	9.338378906
209	10.3	10.9395752
210	13.9	14.20820618
211	9.2	9.371856689
212	8	8.538085938
215	6.91	7.09551239
218	8.63	9.13710022
219	12.1	12.59914398
220	9.83	10.22307587
221	9.4	8.338035583
223	14.53	14.98171997
227	10.12	10.27144623
228	16.5	16.57613373
230	10.37	10.77144623
232	9.4	9.872268677
233	15.2	15.34214783
234	9.4	9.43862915
235	7.58	7.903244019
236	14.1	14.47473907
237	7.6	7.904426575
238	10.94	11.2378006
239	18.39	18.71118927
240	6.44	6.766952515
241	10.6	10.90562439
243	23.6	24.51372528
244	9.02	9.234161377
245	18.3	18.44410706
246	12.17	12.41281891
247	9.43	9.733421326
248	7.7	7.837768555
250	12.83	13.10028839
251	8.16	8.201339722
252	21.99	22.00019073
253	14.49	14.53365326
254	8.25	8.671279907
255	11.84	12.33808899
256	23.89	23.51220703
258	17.3	17.4415741
259	13.8	14.26668549
261	9.4	10.26633453
263	12.04	12.46705627
264	7.42	7.866661072
265	13.1	13.40023041
266	8.8	9.171737671
267	16.6	17.11334229
268	15.05	15.2999115
269	11.15	11.34120941
270	22.7	22.91308594
272	16.13	16.37590027
274	10	10.30231476
275	11.36	11.74001312
276	6.99	7.399169922
277	16.26	16.86656952
278	17.53	17.81015015
279	11.8	12.36678314
281	14.4	14.53317261
282	13.67	14.17474365
