# Supplementary material for: Validation of a markerless motion capture app for automated scoring of sit-to-stand, timed up and go, and short physical performance battery tests in adults with chronic disease
Source: PLOS Digit Health. 2026 Jan 6;5(1):e0001172. doi: 10.1371/journal.pdig.0001172 (PMC12773808; doi:10.1371/journal.pdig.0001172)
Supplement: S1 Dataset — (ZIP) [file pdig.0001172.s002.zip › S1 Dataset/GaitSpeed_perSub.csv]

StudyID	CEPDuration (time (seconds) to walk 3m)	MMCDuration (time (seconds) to walk 3m)
1	2.4	2.468040466
2	3.3	3.303413391
3	2.1	2.50138855
4	2.3	2.501327515
5	2.8	2.83493042
6	2.1	2.701370239
7	2.9	2.601554871
8	3.8	3.368583679
9	1.92	1.767936707
10	5.8	3.802009583
11	2.3	2.334671021
12	4.77	4.002410889
13	2.7	2.601486206
14	2.08	1.834342957
15	4.07	2.768234253
16	4.2	3.268516541
17	2.46	2.034675598
18	3.9	2.767219543
19	3.2	2.768188477
20	2.9	2.701477051
21	3.33	2.936157227
22	2.8	2.568199158
24	4.41	4.369308472
25	2.82	3.101623535
26	3.7	3.56867981
27	3.36	3.069847107
28	2.43	2.635025024
29	3.8	3.468757629
30	2.3	2.299530029
31	2.9	2.568061829
32	3.4	3.401000977
33	6.4	5.703292847
34	2.7	2.601425171
36	3.4	3.435279846
37	3.33	3.302886963
38	3.6	2.968070984
40	4.1	4.235733032
41	2.87	2.034370422
42	3.3	2.668045044
43	3.11	2.334251404
44	3.2	2.834953308
45	2.8	2.968330383
47	3.16	2.767791748
48	3.8	3.5677948
49	2.4	2.334693909
50	4.4	4.969184875
51	4	3.735374451
52	3.4	3.001678467
53	2.63	2.601448059
55	2.3	2.401367188
56	3	3.168525696
57	5.28	4.369255066
59	2.4	2.634788513
61	3.74	4.068252563
63	3.1	2.501564026
64	4.9	3.235107422
65	3.29	2.834251404
66	3.9	3.70141983
67	2.2	2.367736816
69	3.8	2.834068298
71	3.4	3.601928711
72	3.1	3.101799011
73	3.87	3.368034363
74	3.7	2.763061523
75	2.62	2.834449768
76	3.05	2.951282501
77	3.57	3.067901611
78	2.8	2.868247986
79	2.8	2.601524353
81	3.3	2.801673889
83	3.6	2.501163483
84	3.9	3.401405334
85	3.4	3.235237122
86	3.4	3.101722717
88	4.4	4.168922424
89	2.34	2.40096283
90	3.8	3.135231018
92	2.68	3.035110474
93	4.26	4.002288818
94	2.07	2.568077087
95	3.2	3.235122681
96	3.97	2.967910767
97	3.2	3.035133362
98	4.79	4.20160675
99	4.3	4.435882568
100	5.82	4.051757813
101	2.18	2.36756897
102	3.07	3.035072327
103	2.3	1.700965881
104	2.68	3.199012756
106	2.9	2.751148224
107	2.7	2.6015625
109	2.6	2.869361877
110	3.5	3.602088928
111	4.8	4.069046021
112	2.18	2.434112549
113	2.54	2.367538452
114	3.3	3.268196106
115	3.1	3.335327148
117	2.57	2.634895325
118	5.3	5.20293045
120	3	3.066627502
122	4.87	4.736000061
123	3.35	3.302574158
124	2.9	2.301368713
125	2.9	2.801616669
126	3.8	4.135696411
127	2.9	3.101249695
128	3.4	3.602119446
129	2.7	2.668136597
131	2.69	2.468093872
132	2.65	2.30128479
133	3.96	3.568557739
134	2.5	2.468109131
135	3.02	2.935180664
136	2.08	2.234466553
139	2.45	2.501403809
140	3.1	3.168533325
141	2.4	2.568138123
144	4.01	3.468154907
145	2.6	2.634765625
146	3.78	4.03527832
147	3.7	3.552062988
148	2.6	2.399597168
149	3.25	3.168586731
151	3.37	3.13420105
152	2.5	2.667121887
153	4.63	3.501922607
154	2.37	1.934509277
155	3.42	3.535453796
157	2.9	2.968330383
158	3.55	3.401481628
159	3.4	3.101776123
165	2.72	2.734809875
166	3.68	3.10004425
167	4.83	4.00302124
168	4.57	4.535964966
169	3.2	2.935020447
170	3	3.168449402
171	3.82	3.233627319
173	2.5	2.234313965
174	2.75	2.734886169
175	3.2	3.535270691
178	7.48	7.403198242
179	3.1	3.201820374
181	3.2	3.401954651
182	3.5	3.468696594
183	3.39	3.23425293
184	2.5	3.001701355
185	2.8	2.701522827
186	3.06	2.835975647
190	2.57	2.334442139
191	2.92	2.500007629
192	2.4	2.200759888
193	3.2	3.335220337
194	3.1	3.335258484
195	3.1	3.067802429
197	4.8	5.101158142
198	4.27	3.634254456
199	3	3.335281372
201	2.7	2.601402283
202	4.62	4.200759886
206	3.07	2.434051514
207	4.7	4.435722351
208	2.92	2.768981934
209	4.3	4.168998718
210	3	3.368553162
211	3.8	4.602622986
212	2.5	2.368087769
215	2.41	2.364006042
218	3.04	2.876274109
219	3.2	3.26537323
220	2.73	2.654579163
221	2.8	2.568206787
223	3.15	2.569099426
225	4.4	4.369094849
227	3.5	3.601364136
228	3.8	3.735565186
230	4.09	3.906219482
232	3.6	3.10118866
233	3.2	3.201881409
234	2.9	3.034446716
235	2.85	2.43447113
236	3.4	3.202270508
237	3.4	4.136146545
238	3.39	3.133872986
239	4.88	4.192645118
240	3.7	2.900047302
241	4.2	4.002334595
243	4.5	4.669219971
244	2.8	2.599449158
245	3.9	3.602027893
246	3.61	3.802131653
247	2.15	2.099967957
248	2.8	2.801559448
250	3.4	3.266677856
251	2.53	2.534011841
252	4.52	4.166564941
253	2.65	2.633537292
254	2.1	2.198478699
255	4.14	3.634666443
256	6.89	6.436790466
258	4.9	5.292915344
259	3.5	3.500724792
260	4.35	4.233421326
261	2.6	2.232666016
262	5.19	4.766654968
263	3.72	3.334060669
264	1.87	1.766357422
265	3.74	3.500827789
266	2.3	2.334259033
267	4.4	4.553642273
268	3.5	3.300033569
269	2.8	2.701507568
270	2.9	3.034973145
271	3.28	4.409568875
272	4.3	4.002227783
273	3.1	3.168525696
274	2.4	2.450668335
275	2.72	2.768180847
276	1.67	2.000572205
277	3.49	3.2342453
278	2.87	2.833778381
279	3.1	2.800926208
281	4	3.867637634
282	3.35	2.935028076
