# Supplementary material for: Validation of a markerless motion capture app for automated scoring of sit-to-stand, timed up and go, and short physical performance battery tests in adults with chronic disease
Source: PLOS Digit Health. 2026 Jan 6;5(1):e0001172. doi: 10.1371/journal.pdig.0001172 (PMC12773808; doi:10.1371/journal.pdig.0001172)
Supplement: S1 Dataset — (ZIP) [file pdig.0001172.s002.zip › S1 Dataset/SemiTandem_perSub.csv]

StudyID	CEPDuration (time (seconds) position held)	MMCDuration (time (seconds) position held)
1	10	10
2	10	10
3	10	10
4	10	10
5	10	10
6	10	10
7	10	10
8	10	10
9	10	10
10	10	10
11	10	10
12	10	10
13	10	10
14	10	10
15	10	10
16	10	10
17	10	10
18	10	10
20	10	10
21	10	10
22	10	10
24	10	10
25	10	10
26	10	10
27	10	10
28	10	10
29	10	10
30	10	10
31	10	10
32	10	10
33	10	10
34	10	10
36	10	10
37	10	10
38	10	10
40	10	10
41	10	10
42	10	10
43	10	10
44	10	10
45	10	10
47	10	10
49	10	10
50	10	10
51	10	10
52	10	10
53	10	10
55	10	10
56	10	10
57	10	10
59	10	10
61	10	10
63	10	10
64	10	10
65	10	10
66	10	10
67	10	10
69	10	10
72	10	10
73	10	10
74	10	10
75	10	10
76	10	10
77	10	10
78	10	10
79	10	10
81	10	10
82	10	10
83	10	10
84	10	10
85	10	10
86	10	10
88	10	10
89	10	10
90	10	10
92	10	10
93	10	10
94	10	10
95	10	10
96	10	10
97	10	10
98	10	10
99	10	10
100	10	10
101	10	10
102	10	10
103	10	10
104	10	10
106	10	10
107	10	10
109	10	10
110	10	10
111	10	10
113	10	10
114	10	10
115	10	10
117	10	10
118	10	10
120	10	10
122	10	10
123	10	10
124	10	10
125	10	10
126	10	10
127	10	10
128	10	10
129	10	10
131	10	10
132	10	10
133	10	10
134	10	10
135	10	10
136	10	10
139	10	10
141	10	10
145	10	10
146	10	10
147	10	10
148	10	10
149	10	10
152	10	10
153	10	10
154	10	10
155	10	10
157	10	10
158	10	10
159	10	10
165	10	10
166	10	10
167	10	10
168	10	10
169	10	10
170	10	10
171	10	10
173	10	10
174	10	10
175	10	10
178	10	10
179	10	10
181	10	10
182	10	10
183	10	10
184	10	10
185	10	10
186	10	10
190	10	10
191	10	10
192	10	10
194	10	10
195	10	10
197	10	10
198	10	10
199	10	10
201	10	10
202	10	10
204	10	10
206	10	10
207	10	10
208	10	10
209	10	10
210	10	10
211	10	10
212	10	10
215	10	10
218	10	10
219	10	10
220	10	10
221	10	10
223	10	10
225	10	10
227	10	10
228	10	10
230	10	10
232	10	10
233	10	10
234	10	10
235	10	10
236	10	10
237	10	10
238	10	10
239	10	10
240	10	10
241	10	10
243	10	10
244	10	10
245	10	10
246	10	10
247	10	10
248	10	10
250	10	10
251	10	10
252	10	10
253	10	10
254	10	10
255	10	10
256	10	10
258	10	10
259	10	10
260	10	10
261	10	10
262	10	10
263	10	10
264	10	10
265	10	10
266	10	10
267	10	10
268	10	10
269	10	10
270	10	10
271	10	10
272	10	10
273	10	10
274	10	10
275	10	10
276	10	10
277	10	10
278	10	10
279	10	10
281	10	10
282	10	10
