# Supplementary material for: Validation of a markerless motion capture app for automated scoring of sit-to-stand, timed up and go, and short physical performance battery tests in adults with chronic disease
Source: PLOS Digit Health. 2026 Jan 6;5(1):e0001172. doi: 10.1371/journal.pdig.0001172 (PMC12773808; doi:10.1371/journal.pdig.0001172)
Supplement: S1 Dataset — (ZIP) [file pdig.0001172.s002.zip › S1 Dataset/SPPBTotalScore_perSub.csv]

StudyID	CEP Score (/12)	MMC Score (/12)
1	12	12
2	12	12
3	12	12
4	12	12
5	12	12
6	12	12
7	12	12
8	8	9
9	12	12
10	10	11
11	12	12
12	8	8
13	12	12
14	12	12
15	10	11
16	12	12
17	12	12
18	11	12
20	12	12
21	12	12
22	12	12
24	11	11
25	12	12
26	9	10
27	12	12
30	12	12
31	12	12
32	12	12
34	12	12
36	11	11
37	10	10
41	12	12
42	12	12
43	12	12
44	12	12
45	12	12
47	12	12
50	11	10
53	11	11
55	11	11
59	12	12
61	7	7
63	12	12
64	8	10
65	11	11
66	8	8
73	11	12
75	12	11
76	12	12
77	12	12
78	12	12
79	12	12
81	12	12
84	8	10
85	11	11
86	12	12
88	9	9
89	12	12
90	11	12
92	12	12
93	8	8
94	12	12
95	12	12
96	9	9
97	11	10
98	8	9
99	11	11
101	12	12
102	9	9
103	12	12
104	12	12
106	12	12
107	12	12
109	12	12
110	10	10
111	7	8
113	12	12
114	11	11
115	12	12
117	12	12
118	7	7
120	12	12
122	6	7
124	12	12
125	12	12
126	10	10
127	12	12
129	12	12
131	11	11
132	7	9
134	11	11
136	12	12
141	12	12
145	12	12
147	10	11
148	12	12
149	11	11
152	12	12
153	10	11
154	12	12
155	10	10
157	12	12
159	12	12
165	12	12
166	11	12
169	11	11
170	11	11
171	11	12
173	12	12
174	12	12
175	11	11
179	11	11
181	10	11
182	11	11
183	12	12
184	12	12
185	11	11
186	12	12
190	12	12
192	11	11
194	12	12
195	12	12
197	7	7
198	9	9
201	11	10
202	8	8
206	12	11
208	12	12
209	11	11
210	10	10
211	10	10
212	12	12
218	12	12
219	11	11
220	12	12
221	12	12
223	10	10
227	12	12
228	9	9
230	11	11
232	12	12
233	10	10
234	12	12
235	12	12
236	10	10
237	12	11
238	12	11
239	7	8
240	11	12
241	10	10
243	8	7
244	12	12
245	8	9
246	11	10
247	12	12
248	12	12
251	12	12
252	8	8
253	10	10
254	12	12
255	10	10
258	7	7
259	10	10
261	12	12
263	10	11
264	12	12
265	10	11
266	12	12
268	10	10
269	12	11
270	9	9
272	9	9
274	12	12
275	11	11
276	12	12
277	10	9
279	11	11
281	9	9
