# Supplementary material for: Validation of a markerless motion capture app for automated scoring of sit-to-stand, timed up and go, and short physical performance battery tests in adults with chronic disease
Source: PLOS Digit Health. 2026 Jan 6;5(1):e0001172. doi: 10.1371/journal.pdig.0001172 (PMC12773808; doi:10.1371/journal.pdig.0001172)
Supplement: S1 Dataset — (ZIP) [file pdig.0001172.s002.zip › S1 Dataset/STS_perSub.csv]

StudyID	CEP Count (repetitions)	MMC Count (repetitions)
1	13	13
2	16	15
3	16	15
4	17	16
5	14	14
6	14	13
8	7	7
9	20	20
10	15	14
11	9	9
12	6	6
13	16	16
14	13	12
15	10	9
16	13	13
17	15	14
18	22	20
19	11	10
20	16	16
21	13	13
22	11	11
24	17	16
25	15	15
26	9	9
27	14	15
28	16	16
29	9	8
30	14	14
31	9	10
32	11	10
33	3	3
34	11	11
36	10	9
37	8	9
38	15	15
40	9	9
41	10	10
42	13	12
43	21	21
44	13	13
45	12	12
47	12	12
48	10	10
49	12	12
50	14	13
51	12	11
52	12	11
53	11	11
55	11	10
56	13	9
57	8	8
59	17	16
61	8	8
63	10	11
64	9	9
65	9	9
66	6	6
67	26	25
69	9	8
71	7	7
72	6	6
73	8	8
74	15	14
75	10	10
76	10	10
77	18	17
78	13	13
79	9	9
81	10	10
82	13	13
83	13	13
84	9	9
85	11	10
86	15	14
88	9	7
89	17	17
90	11	11
92	13	12
93	9	10
94	15	15
95	12	12
96	8	7
97	11	11
98	9	9
99	12	12
100	5	5
101	13	12
102	9	9
103	28	27
104	12	11
106	11	10
107	13	13
109	8	8
110	10	9
111	7	8
112	9	9
113	10	10
114	13	13
115	11	10
117	25	24
118	6	6
120	16	16
122	7	7
123	6	6
124	12	11
125	12	12
126	9	9
127	16	16
128	5	4
129	10	9
131	11	11
132	9	8
133	14	13
134	10	10
135	9	9
136	17	17
139	12	12
140	10	10
141	16	16
144	6	5
145	18	17
146	9	9
148	16	16
149	10	10
151	11	11
152	18	17
153	8	8
154	10	10
155	9	9
157	12	12
158	10	10
159	13	13
165	25	26
166	11	11
167	20	6
168	7	7
169	9	9
170	10	9
171	11	11
173	20	19
174	13	12
175	10	10
178	8	8
179	9	9
181	9	9
182	12	11
183	15	14
184	11	10
185	7	7
186	20	20
191	15	10
192	16	16
193	10	10
194	12	11
195	9	9
197	7	7
198	10	9
199	10	10
201	9	7
202	6	5
204	7	6
206	10	9
208	11	10
209	11	10
210	10	9
211	8	11
212	19	6
215	18	17
218	13	13
219	10	10
220	10	10
221	14	14
223	9	9
225	7	7
227	14	14
228	7	6
230	9	9
232	12	12
233	8	7
234	12	12
235	17	17
236	8	7
237	12	11
238	9	8
239	8	8
240	19	18
241	12	11
243	6	6
244	13	13
245	6	6
246	11	11
247	11	11
248	15	15
250	13	11
251	20	20
252	2	3
253	10	10
254	11	11
255	10	10
256	6	6
258	7	7
259	10	9
260	6	5
261	10	9
263	11	11
264	15	15
265	14	13
266	15	15
267	7	6
268	8	8
269	9	9
270	7	7
272	9	8
273	11	9
274	13	12
275	12	12
276	16	15
277	9	9
278	9	9
279	9	9
281	9	8
282	9	9
