# Supplementary material for: Validation of a markerless motion capture app for automated scoring of sit-to-stand, timed up and go, and short physical performance battery tests in adults with chronic disease
Source: PLOS Digit Health. 2026 Jan 6;5(1):e0001172. doi: 10.1371/journal.pdig.0001172 (PMC12773808; doi:10.1371/journal.pdig.0001172)
Supplement: S1 Dataset — (ZIP) [file pdig.0001172.s002.zip › S1 Dataset/TUG_perSub.csv]

StudyID	CEPDuration (time (seconds) to complete)	MMCDuration (time (seconds) to complete)
1	7	7.170585632
2	8	8.50491333
3	5.1	5.903396606
4	5.4	7.170776367
5	6.7	7.937805176
6	6.6	7.837730408
7	7.8	8.037841797
8	12.1	12.24003601
9	6.64	7.070579529
10	9.5	9.475700378
11	8.6	8.971542358
12	10.9	10.53914642
13	6.4	7.670951843
14	10.2	10.73931885
15	11.28	11.87347412
16	10.1	11.20472717
17	8.22	9.004966736
18	9.7	10.2056427
19	8.5	9.205093384
20	8.3	8.737121582
21	10.57	10.0734024
22	7.4	8.004356384
24	6.56	7.504241943
25	7.02	7.938339233
26	7.9	9.104095459
27	6.43	7.303657532
28	9.19	9.643211365
29	8.5	8.104522705
30	7.5	9.003959656
31	7.4	8.106002808
32	10.2	11.13269806
33	18.1	18.14373779
34	7.5	8.738113403
36	8	9.305221558
37	11.67	12.10379028
38	7.1	7.604324341
40	10	9.338684082
41	8.23	9.138572693
42	8.5	8.671363831
43	9.88	9.703948975
44	9.8	10.10562134
45	9.5	9.872207642
47	9.72	9.603813171
48	11.5	12.01506805
49	6.8	7.237236023
50	8.6	8.638114929
51	10.6	10.4039917
52	8	7.904998779
53	10.48	10.77201843
55	8.2	8.405044556
56	6.2	6.336860657
57	11.55	12.80737305
59	6.9	7.538139343
61	11.41	12.57165527
63	8.2	8.504806519
64	10.7	11.40746307
65	12.58	12.20586395
66	15.1	14.50575256
67	6.1	6.902946472
69	11.9	11.63442993
71	14.1	13.80765533
72	11.4	11.50659943
73	11.85	11.77134705
74	10.5	10.57360077
75	12.26	12.0382309
76	9.74	10.13729095
77	10.59	10.20413971
78	8.3	8.404556274
79	5.5	5.836723328
81	9.1	8.07118988
82	8.73	8.770103455
83	10.2	10.97151947
84	12.27	12.07157898
85	9.4	9.0051651
86	8.6	8.871681213
88	12.1	12.507164
89	10.34	10.50595856
90	9.5	9.50528717
92	9.74	9.705406189
93	13.13	12.64058685
94	7.56	7.904541016
95	7.8	7.937866211
96	12.09	12.1714325
97	11.6	11.20641327
98	15.31	15.17183685
99	10.6	10.20570374
100	19.05	19.84143829
101	9.09	8.336578369
102	11.66	10.6726532
103	5.1	5.769920349
104	10.96	10.73748779
106	10.2	10.23738098
107	6.8	6.970588684
109	8.7	8.970176697
110	8.8	9.738830566
111	13.1	13.34080505
112	8.59	9.036567688
113	10.33	9.838668823
114	9.4	9.870475769
115	7	8.037979126
117	8.99	8.838417053
118	16.8	15.44220734
120	9.15	9.999572754
122	14.53	13.84142303
123	12.1	10.97315979
124	9.7	9.338623047
125	8.4	8.304725647
126	10.8	11.43959045
127	8.4	8.403495789
129	9.27	8.971839905
131	8.89	9.37197876
132	9.86	9.825462341
133	8.92	9.339126587
134	8.1	7.970649719
135	11.82	10.93958282
136	8.18	8.338088989
139	10.01	9.438812256
140	5.9	6.303695679
141	7.9	9.005264282
144	14.18	14.14202881
145	9.1	9.305290222
146	10.64	10.73764038
147	8.5	8.738212585
148	6.8	7.704284668
151	11.15	10.3709259
152	5.8	7.237503052
153	11.48	12.17354584
154	10.99	11.03952789
155	10.42	10.17232513
157	8.2	9.071807861
158	10.02	10.90432739
159	7.7	8.071212769
165	10.59	10.50595856
166	10.25	10.53298187
167	10.62	10.39545441
168	16.47	15.37539673
169	9.3	9.638931274
170	9.85	9.605537415
171	10.76	10.5380249
173	8.7	9.138290405
174	9.04	9.438705444
175	9.6	9.471870422
178	18.03	17.84069061
179	11.5	10.97086334
181	12.5	12.17333984
182	8.6	9.271965027
183	9.04	9.236877441
184	9.1	9.938392639
185	9.8	10.40579224
186	10.25	10.33898163
190	8.45	8.737884521
191	7.28	8.133392334
192	7.4	8.104141235
193	8.6	8.471321106
194	8.9	9.505325317
195	7.9	8.438079834
197	13	13.2749176
198	12.66	12.73803711
199	9.3	9.938995361
201	8.4	8.538154602
202	13.19	12.57186127
204	15.06	14.40602875
206	9.29	9.503334045
207	18.3	16.80960846
208	8.97	9.949783325
209	10.2	11.23963928
210	9.9	9.939041138
211	10.2	10.73943329
212	7.7	8.771636963
215	7.56	8.670196533
218	11.13	11.55355072
219	8.7	10.00576782
220	8.83	10.63395691
221	8.1	9.071617126
223	9.09	9.737663269
225	10.8	10.8399353
227	9.35	9.10358429
228	11.5	11.94026184
230	8.28	9.704284668
232	9.6	10.63988495
233	8.5	8.93837738
234	9.4	10.1062851
235	10.97	10.47127533
236	10.2	10.3057785
237	6.7	7.637657166
238	10.65	10.53821564
239	12.53	12.30860138
240	7.76	8.433258057
241	9.3	9.371818542
243	15.5	15.54201508
244	12.01	12.9344101
245	13.9	14.04009247
246	11.57	11.845047
247	6.8	7.400016785
248	9.8	10.8734436
250	10.94	11.2678299
251	7.8	8.866828918
252	11.92	11.66564941
253	10.32	10.09902191
254	8.4	10.1561203
255	11.12	11.97121429
256	16.32	16.30895996
258	10.1	11.57523346
259	12	11.23351288
260	18.19	18.63374329
261	7.5	7.865562439
262	14.34	14.90003204
263	9.98	10.26652527
264	5.76	6.332336426
265	11.21	11.46686554
266	7.3	7.47026062
267	12.6	13.4396286
268	9.62	10.06673431
269	8.25	10.34095764
270	14.9	14.37484741
271	13.35	13.55869293
272	11.63	11.34101105
273	10.9	11.00614166
274	7.9	9.732337952
275	11.05	10.83940125
276	8.45	8.965774536
277	12.44	12.4329071
278	10.64	10.60588837
279	10.6	11.40011597
281	10.4	10.8008194
282	11.14	11.37319183
